# Supplementary material for: The landscape of the long non-coding RNAs and circular RNAs of the abdominal fat tissues in the chicken lines divergently selected for fatness
Source: BMC Genomics. 2022 Dec 1;23:790. doi: 10.1186/s12864-022-09045-y (PMC9714206; doi:10.1186/s12864-022-09045-y)
Supplement: Supplementary file 1 — Additional file 1. [file 12864_2022_9045_MOESM1_ESM.zip]

Archive with 2 entries (2 files):
- Supplementary Information Legends.docx
- Supplementary Information.zip
